# Supplementary material for: Cytogenomics of Frieseomelitta varia (Hymenoptera: Apidae) and the Sharing of a Satellite DNA Family in Several Neotropical Meliponini Genera
Source: Genes (Basel). 2025 Jan 15;16(1):86. doi: 10.3390/genes16010086 (PMC11764717; doi:10.3390/genes16010086)
Supplement: Supplementary file 1 [file genes-16-00086-s001.zip]

Archive with 1 entries (1 files):
- genes-3372388-supplementary.pdf
